# Supplementary material for: A new species of Thrombasia J.L. Barnard, 1966 (Crustacea, Amphipoda, Tryphosidae) from the Clarion-Clipperton Zone, Central Pacific Ocean
Source: Zookeys. 2026 Mar 24;1274:161–74. doi: 10.3897/zookeys.1274.140063 (PMC13040255; doi:10.3897/zookeys.1274.140063)
Supplement: XML Treatment for TRYPHOSIDAE [file zookeys.1274.140063-treatment1.xml]

<!DOCTYPE tp:taxon-treatment
  PUBLIC "-//TaxonX//DTD Taxonomic Treatment Publishing DTD v0 20100105//EN" "tax-treatment-NSO.dtd">
<tp:taxon-treatment xmlns:tp="http://www.plazi.org/taxpub"><tp:treatment-meta><kwd-group><label>Taxon classification</label><kwd>
                <named-content content-type="kingdom">Animalia</named-content>
              </kwd><kwd>
                <named-content content-type="order">Amphipoda</named-content>
              </kwd><kwd>
                <named-content content-type="family">Tryphosidae</named-content>
              </kwd></kwd-group><mixed-citation publication-type="journal"><person-group><name><surname>Horton</surname><given-names>Tammy</given-names></name><name><surname>Valls Domedel</surname><given-names>Georgina</given-names></name><name><surname>Hendrycks</surname><given-names>Ed A.</given-names></name></person-group><article-title>A new species of <italic><tp:taxon-name><tp:taxon-name-part taxon-name-part-type="genus" reg="Thrombasia">Thrombasia</tp:taxon-name-part></tp:taxon-name></italic> J.L. Barnard, 1966 (<tp:taxon-name><tp:taxon-name-part taxon-name-part-type="subphylum" reg="Crustacea">Crustacea</tp:taxon-name-part></tp:taxon-name>, <tp:taxon-name><tp:taxon-name-part taxon-name-part-type="order" reg="Amphipoda">Amphipoda</tp:taxon-name-part></tp:taxon-name>, <tp:taxon-name><tp:taxon-name-part taxon-name-part-type="family" reg="Tryphosidae">Tryphosidae</tp:taxon-name-part></tp:taxon-name>) from the Clarion-Clipperton Zone, Central Pacific Ocean</article-title><source>Zookeys</source><day>24</day><month>03</month><year>2026</year><volume>1274</volume><fpage>161</fpage><lpage>174</lpage><pub-id pub-id-type="doi">10.3897/zookeys.1274.140063</pub-id></mixed-citation></tp:treatment-meta><tp:nomenclature><label>Family</label><tp:taxon-name>
              <object-id xmlns:xlink="http://www.w3.org/1999/xlink" content-type="arpha" xlink:type="simple">4057B54A-C303-5D36-AD25-F8FF37DE86EF</object-id>
              <tp:taxon-name-part taxon-name-part-type="family" reg="TRYPHOSIDAE">TRYPHOSIDAE</tp:taxon-name-part>
            </tp:taxon-name><tp:taxon-authority>Lowry &amp; Stoddart, 1997</tp:taxon-authority><tp:nomenclature-citation-list><tp:nomenclature-citation><tp:taxon-name>
                  <tp:taxon-name-part taxon-name-part-type="genus" reg="Thrombasia">Thrombasia</tp:taxon-name-part>
                </tp:taxon-name><comment> J.L. Barnard, 1966</comment></tp:nomenclature-citation><tp:nomenclature-citation><tp:taxon-name>
                  <tp:taxon-name-part taxon-name-part-type="genus" reg="Thrombasia">Thrombasia</tp:taxon-name-part>
                </tp:taxon-name><comment> J.L. Barnard, 1966: 72. ― <xref ref-type="bibr" rid="B16">Ledoyer 1986</xref>: 810. <tp:taxon-name><tp:taxon-name-part taxon-name-part-type="genus" reg="Schisturella">Schisturella</tp:taxon-name-part></tp:taxon-name>. ―<xref ref-type="bibr" rid="B5">Barnard and Karaman 1991</xref>: 526. (in part) ― <xref ref-type="bibr" rid="B14">Kilgallen and Lowry 2014</xref>: 525.</comment></tp:nomenclature-citation></tp:nomenclature-citation-list></tp:nomenclature><tp:treatment-sec sec-type="Type species"><title>Type species.</title><p><italic><tp:taxon-name><tp:taxon-name-part taxon-name-part-type="genus" reg="Thrombasia">Thrombasia</tp:taxon-name-part> <tp:taxon-name-part taxon-name-part-type="species" reg="tracalero">tracalero</tp:taxon-name-part></tp:taxon-name></italic> J.L. Barnard, 1966 (original designation).</p></tp:treatment-sec><tp:treatment-sec sec-type="Included species"><title>Included species.</title><p><italic><tp:taxon-name><tp:taxon-name-part taxon-name-part-type="genus" reg="Thrombasia">Thrombasia</tp:taxon-name-part></tp:taxon-name></italic> includes seven species: <italic><tp:taxon-name><tp:taxon-name-part taxon-name-part-type="genus" reg="Thrombasia">T.</tp:taxon-name-part> <tp:taxon-name-part taxon-name-part-type="species" reg="ania">ania</tp:taxon-name-part></tp:taxon-name></italic> sp. nov.; <italic><tp:taxon-name><tp:taxon-name-part taxon-name-part-type="genus" reg="Thrombasia">T.</tp:taxon-name-part> <tp:taxon-name-part taxon-name-part-type="species" reg="evalina">evalina</tp:taxon-name-part></tp:taxon-name></italic> Kilgallen &amp; Lowry, 2014; <italic><tp:taxon-name><tp:taxon-name-part taxon-name-part-type="genus" reg="Thrombasia">T.</tp:taxon-name-part> <tp:taxon-name-part taxon-name-part-type="species" reg="grabenis">grabenis</tp:taxon-name-part></tp:taxon-name></italic> (J.L. Barnard, 1967); <italic><tp:taxon-name><tp:taxon-name-part taxon-name-part-type="genus" reg="Thrombasia">T.</tp:taxon-name-part> <tp:taxon-name-part taxon-name-part-type="species" reg="rotundata">rotundata</tp:taxon-name-part></tp:taxon-name></italic> (K.H. Barnard, 1925); <italic><tp:taxon-name><tp:taxon-name-part taxon-name-part-type="genus" reg="Thrombasia">T.</tp:taxon-name-part> <tp:taxon-name-part taxon-name-part-type="species" reg="saros">saros</tp:taxon-name-part></tp:taxon-name></italic> Kilgallen &amp; Lowry, 2014; <italic><tp:taxon-name><tp:taxon-name-part taxon-name-part-type="genus" reg="Thrombasia">T.</tp:taxon-name-part> <tp:taxon-name-part taxon-name-part-type="species" reg="tracalero">tracalero</tp:taxon-name-part></tp:taxon-name></italic> J.L. Barnard, 1966; <italic><tp:taxon-name><tp:taxon-name-part taxon-name-part-type="genus" reg="Thrombasia">T.</tp:taxon-name-part> <tp:taxon-name-part taxon-name-part-type="species" reg="umina">umina</tp:taxon-name-part></tp:taxon-name></italic> Kilgallen &amp; Lowry, 2014.</p></tp:treatment-sec><tp:treatment-sec sec-type="Diagnosis"><title>Diagnosis</title><p>(after <xref ref-type="bibr" rid="B14">Kilgallen and Lowry 2014</xref>). Antenna 1 flagellum article 1 lacking robust seta on distal margin; accessory flagellum forming cap. Antenna 2 flagellum articles 3–5 slender in female, article 3 enlarged in male; articles 3–5 with brush setae on the anterior margin. Mandibular incisor curved, smooth; molar a reduced column with convex triturating surface or proximally setose and distally triturating; palp attached midway. Maxilla 1 ST-7 serrate along the distomedial medial margin; ST-D slender, apically cuspidate. Maxilliped outer plate apical robust setae present. Gnathopod 1 subchelate; coxa slightly to greatly shorter than coxa 2, tapering distally; carpus slightly longer than propodus; propodus palm acute, straight. Pereopod 4 coxa with well-developed posteroventral lobe. Uropod 2 inner ramus constricted. Uropod 3 rami plumose setae absent in female, present occasionally in adult male. Telson moderately cleft.</p></tp:treatment-sec><tp:treatment-sec sec-type="Remarks"><title>Remarks.</title><p>The genus <italic><tp:taxon-name><tp:taxon-name-part taxon-name-part-type="genus" reg="Thrombasia">Thrombasia</tp:taxon-name-part></tp:taxon-name></italic> was established by J.L. <xref ref-type="bibr" rid="B2">Barnard (1966)</xref> for <italic><tp:taxon-name><tp:taxon-name-part taxon-name-part-type="genus" reg="Thrombasia">T.</tp:taxon-name-part> <tp:taxon-name-part taxon-name-part-type="species" reg="tracalero">tracalero</tp:taxon-name-part></tp:taxon-name></italic> and was subsequently placed in the synonymy of <italic><tp:taxon-name><tp:taxon-name-part taxon-name-part-type="genus" reg="Schisturella">Schisturella</tp:taxon-name-part></tp:taxon-name></italic> by <xref ref-type="bibr" rid="B5">Barnard and Karaman (1991)</xref>. <xref ref-type="bibr" rid="B14">Kilgallen and Lowry (2014)</xref> revived the genus, considering <italic><tp:taxon-name><tp:taxon-name-part taxon-name-part-type="genus" reg="Thrombasia">Thrombasia</tp:taxon-name-part></tp:taxon-name></italic> to be distinct from <italic><tp:taxon-name><tp:taxon-name-part taxon-name-part-type="genus" reg="Schisturella">Schisturella</tp:taxon-name-part></tp:taxon-name></italic> based on the gnathopod 1 coxa, which is tapering and slightly reduced, not vestigial as in <italic><tp:taxon-name><tp:taxon-name-part taxon-name-part-type="genus" reg="Schisturella">Schisturella</tp:taxon-name-part></tp:taxon-name></italic>.</p></tp:treatment-sec><tp:treatment-sec sec-type="Distribution"><title>Distribution.</title><p>Pacific Ocean, South Atlantic Ocean.</p></tp:treatment-sec><ref-list><ref id="B16"><mixed-citation xmlns:xlink="http://www.w3.org/1999/xlink" xlink:type="simple">Ledoyer M (1986) Crustacés Amphipodes Gammariens. Familles des <tp:taxon-name><tp:taxon-name-part taxon-name-part-type="family">Haustoriidae</tp:taxon-name-part></tp:taxon-name> à <tp:taxon-name><tp:taxon-name-part taxon-name-part-type="family">Vitjazianidae</tp:taxon-name-part></tp:taxon-name>. Faune de Madagascar 59(2): 599–1112.</mixed-citation></ref><ref id="B5"><mixed-citation xmlns:xlink="http://www.w3.org/1999/xlink" xlink:type="simple">Barnard JL, Karaman GS (1991) The families and genera of marine gammaridean <tp:taxon-name><tp:taxon-name-part taxon-name-part-type="order">Amphipoda</tp:taxon-name-part></tp:taxon-name> (except marine gammaroids). Part 2. Records of the Australian Museum, Supplement 13(2): 419–866. <ext-link xlink:href="10.3853/j.0812-7387.13.1991.367" ext-link-type="doi" xlink:type="simple">https://doi.org/10.3853/j.0812-7387.13.1991.367</ext-link></mixed-citation></ref><ref id="B14"><mixed-citation xmlns:xlink="http://www.w3.org/1999/xlink" xlink:type="simple">Kilgallen N, Lowry JK (2014) The <tp:taxon-name><tp:taxon-name-part taxon-name-part-type="genus">Tryphosa</tp:taxon-name-part></tp:taxon-name> group (<tp:taxon-name><tp:taxon-name-part taxon-name-part-type="subphylum">Crustacea</tp:taxon-name-part></tp:taxon-name>: <tp:taxon-name><tp:taxon-name-part taxon-name-part-type="order">Amphipoda</tp:taxon-name-part></tp:taxon-name>: <tp:taxon-name><tp:taxon-name-part taxon-name-part-type="superfamily">Lysianassoidea</tp:taxon-name-part></tp:taxon-name>: <tp:taxon-name><tp:taxon-name-part taxon-name-part-type="family">Lysianassidae</tp:taxon-name-part></tp:taxon-name>: <tp:taxon-name><tp:taxon-name-part taxon-name-part-type="subfamily">Tryphosinae</tp:taxon-name-part></tp:taxon-name>). Zootaxa 3768(5): 501–545. <ext-link xlink:href="10.11646/zootaxa.3768.5.1" ext-link-type="doi" xlink:type="simple">https://doi.org/10.11646/zootaxa.3768.5.1</ext-link></mixed-citation></ref><ref id="B2"><mixed-citation xmlns:xlink="http://www.w3.org/1999/xlink" xlink:type="simple">Barnard JL (1966) Systematics: <tp:taxon-name><tp:taxon-name-part taxon-name-part-type="order">Amphipoda</tp:taxon-name-part></tp:taxon-name>, submarine canyons of southern California, Part V, Allan Hancock Pacific Expeditions 27(5): 1–166. [46 figs]</mixed-citation></ref></ref-list></tp:taxon-treatment>
