# Supplementary material for: A new species of Thrombasia J.L. Barnard, 1966 (Crustacea, Amphipoda, Tryphosidae) from the Clarion-Clipperton Zone, Central Pacific Ocean
Source: Zookeys. 2026 Mar 24;1274:161–74. doi: 10.3897/zookeys.1274.140063 (PMC13040255; doi:10.3897/zookeys.1274.140063)
Supplement: XML Treatment for Thrombasia ania [file zookeys.1274.140063-treatment2.xml]

<!DOCTYPE tp:taxon-treatment
  PUBLIC "-//TaxonX//DTD Taxonomic Treatment Publishing DTD v0 20100105//EN" "tax-treatment-NSO.dtd">
<tp:taxon-treatment xmlns:tp="http://www.plazi.org/taxpub"><tp:treatment-meta><kwd-group><label>Taxon classification</label><kwd>
                <named-content content-type="kingdom">Animalia</named-content>
              </kwd><kwd>
                <named-content content-type="order">Amphipoda</named-content>
              </kwd><kwd>
                <named-content content-type="family">Tryphosidae</named-content>
              </kwd></kwd-group><mixed-citation publication-type="journal"><person-group><name><surname>Horton</surname><given-names>Tammy</given-names></name><name><surname>Valls Domedel</surname><given-names>Georgina</given-names></name><name><surname>Hendrycks</surname><given-names>Ed A.</given-names></name></person-group><article-title>A new species of <italic><tp:taxon-name><tp:taxon-name-part taxon-name-part-type="genus" reg="Thrombasia">Thrombasia</tp:taxon-name-part></tp:taxon-name></italic> J.L. Barnard, 1966 (<tp:taxon-name><tp:taxon-name-part taxon-name-part-type="subphylum" reg="Crustacea">Crustacea</tp:taxon-name-part></tp:taxon-name>, <tp:taxon-name><tp:taxon-name-part taxon-name-part-type="order" reg="Amphipoda">Amphipoda</tp:taxon-name-part></tp:taxon-name>, <tp:taxon-name><tp:taxon-name-part taxon-name-part-type="family" reg="Tryphosidae">Tryphosidae</tp:taxon-name-part></tp:taxon-name>) from the Clarion-Clipperton Zone, Central Pacific Ocean</article-title><source>Zookeys</source><day>24</day><month>03</month><year>2026</year><volume>1274</volume><fpage>161</fpage><lpage>174</lpage><pub-id pub-id-type="doi">10.3897/zookeys.1274.140063</pub-id></mixed-citation></tp:treatment-meta><tp:nomenclature><tp:taxon-name><object-id xmlns:xlink="http://www.w3.org/1999/xlink" content-type="arpha" xlink:type="simple">3E917B09-E659-56FB-A50B-FAB77F56EF39</object-id>
                    		<tp:taxon-name-part taxon-name-part-type="genus" reg="Thrombasia">Thrombasia</tp:taxon-name-part> <tp:taxon-name-part taxon-name-part-type="species" reg="ania">ania</tp:taxon-name-part>
                    	
                    		<object-id xmlns:xlink="http://www.w3.org/1999/xlink" content-type="zoobank" xlink:type="simple">https://zoobank.org/A3C3DA5F-5E05-4B50-BC81-CB553B05C264</object-id>
                    	</tp:taxon-name><tp:taxon-status xmlns:xlink="http://www.w3.org/1999/xlink" xlink:type="simple">sp. nov.</tp:taxon-status><xref ref-type="fig" rid="F1">Figs 1</xref><xref ref-type="fig" rid="F2">, 2</xref><xref ref-type="fig" rid="F3">, 3</xref><xref ref-type="fig" rid="F4">, 4</xref><xref ref-type="fig" rid="F5">, 5</xref></tp:nomenclature><tp:treatment-sec sec-type="Type material"><title>Type material.</title><p><bold><italic>Holotype</italic></bold>: Pacific • male, 3.5 mm, carcass and three slides; Clarion-Clipperton Zone; <named-content xmlns:xlink="http://www.w3.org/1999/xlink" content-type="dwc:verbatimCoordinates" xlink:type="simple">11.791°N, 117.537°W</named-content>; depth 4352 m; 09/05/2018; BGR contract area, RV "Sonne", Cruise MANGAN 2018, Station SO 262-155, epibenthic sledge; SMF 63365. <bold><italic>Paratype</italic></bold>: PACIFIC • sex unknown, (damaged) ~4.5 mm, carcass and one slide; Clarion-Clipperton Zone; <named-content xmlns:xlink="http://www.w3.org/1999/xlink" content-type="dwc:verbatimCoordinates" xlink:type="simple">11.791°N, 117.537°W</named-content>; depth 4352 m; 09/05/2018; BGR contract area, RV "Sonne", Cruise MANGAN 2018, Station SO 262-155, epibenthic sledge; SMF 63366; • male, 5 mm, used for <abbrev xmlns:xlink="http://www.w3.org/1999/xlink" xlink:title="confocal laser scanning microscope" xlink:type="simple">CLSM</abbrev>; Clarion-Clipperton Zone; <named-content xmlns:xlink="http://www.w3.org/1999/xlink" content-type="dwc:verbatimCoordinates" xlink:type="simple">11.823°N, 117.544°W</named-content>; depth 4340 m; 09/05/2018; BGR contract area, RV "Sonne", Cruise MANGAN 2018, Station SO 262-156, epibenthic sledge; SMF 63367.</p></tp:treatment-sec><tp:treatment-sec sec-type="Other material"><title>Other material.</title><p>Pacific • unsexed (head only), not measured; Clarion-Clipperton Zone; <named-content xmlns:xlink="http://www.w3.org/1999/xlink" content-type="dwc:verbatimCoordinates" xlink:type="simple">11.83°N, 117.508°W</named-content>; depth 4344 m; 09/05/2016; BGR contract area, RV "Kilo Moana", Cruise MANGAN 2016, Station Ma 16-91, epibenthic sledge; DSB_3678; • unsexed, 2 mm; Clarion-Clipperton Zone; <named-content xmlns:xlink="http://www.w3.org/1999/xlink" content-type="dwc:verbatimCoordinates" xlink:type="simple">11.798°N, 117.511°W</named-content>; depth 4356 m; 09/05/2016; BGR contract area, RV "Kilo Moana", Cruise MANGAN 2016, Station Ma 16-95, epibenthic sledge; DSB_3679 • immature male, (damaged) ~3 mm; Clarion-Clipperton Zone; <named-content xmlns:xlink="http://www.w3.org/1999/xlink" content-type="dwc:verbatimCoordinates" xlink:type="simple">11.791°N, 117.537°W</named-content>; depth 4352 m; 09/05/2018; BGR contract area, RV "Sonne", Cruise MANGAN 2018, Station SO262-155, epibenthic sledge; DSB_3611 • unsexed, 2.5 mm; Clarion-Clipperton Zone; <named-content xmlns:xlink="http://www.w3.org/1999/xlink" content-type="dwc:verbatimCoordinates" xlink:type="simple">11.823°N, 117.544°W</named-content>; depth 4340 m; 09/05/2018; BGR contract area, RV "Sonne", Cruise MANGAN 2018, Station SO 262-156, epibenthic sledge; DSB_3615 • unsexed, 2 mm; Clarion-Clipperton Zone; <named-content xmlns:xlink="http://www.w3.org/1999/xlink" content-type="dwc:verbatimCoordinates" xlink:type="simple">11.823°N, 117.544°W</named-content>; depth 4340 m; 09/05/2018; BGR contract area, RV "Sonne", Cruise MANGAN 2018, Station SO 262-156, epibenthic sledge; DSB_3617 • unsexed, 2.5 mm; Clarion-Clipperton Zone; <named-content xmlns:xlink="http://www.w3.org/1999/xlink" content-type="dwc:verbatimCoordinates" xlink:type="simple">11.823°N, 117.544°W</named-content>; depth 4340 m; 09/05/2018; BGR contract area, RV "Sonne", Cruise MANGAN 2018, Station SO 262-156, epibenthic sledge; DSB_3618.</p></tp:treatment-sec><tp:treatment-sec sec-type="Type locality"><title>Type locality.</title><p>Abyssal Pacific Ocean, Clarion-Clipperton Zone; <named-content xmlns:xlink="http://www.w3.org/1999/xlink" content-type="dwc:verbatimCoordinates" xlink:type="simple">11.791°N, 117.537°W</named-content>; depth 4352 m.</p></tp:treatment-sec><tp:treatment-sec sec-type="Diagnosis"><title>Diagnosis.</title><p>Lateral cephalic lobe broadly triangular, apically subacute; process of upper lip broadly rounded and weakly protruding in front of epistome; coxa 1 weakly tapering, broad, about as long as coxa 2; gnathopod 1 propodus with acute palm, palm margin slightly concave; gnathopod 2 carpus length 1.6× propodus; coxa 4 posteroventral lobe rounded; pereopod 7 basis length 1.7× width; epimeron 3 posteroventral corner acute, slightly produced; uropod 2 inner ramus, spine at constriction not reaching end of ramus; uropod 3 outer ramus, article 2 long, length 0.9× article 1; telson short, length 1.2× width, cleft 29%, lobes closely appressed.</p></tp:treatment-sec><tp:treatment-sec sec-type="Description"><title>Description.</title><p>Based on holotype male, 3.5 mm SMF 63365; and paratypes SMF 63367 and SMF 63366, where indicated.</p><p><bold>Body</bold> (Figs <xref ref-type="fig" rid="F1">1</xref>, <xref ref-type="fig" rid="F2">2</xref>): <bold><italic>Pereonites</italic></bold> 1–7 (Fig. <xref ref-type="fig" rid="F1">1A</xref>) smooth, deeper than long, successively longer. <bold><italic>Pleonite 3</italic></bold> (Fig. <xref ref-type="fig" rid="F1">1</xref>) with a rounded, posterodorsal elevation slightly overhanging urosomite 1. <bold><italic>Urosomite 1</italic></bold> (Fig. <xref ref-type="fig" rid="F1">1A</xref>) proximally broadly rounded, with a middorsal concavity. <bold><italic>Urosomite 2</italic></bold> (Fig. <xref ref-type="fig" rid="F1">1A</xref>) short, but not telescoped under urosomite 1. <bold><italic>Epimeron 1</italic></bold> (Figs <xref ref-type="fig" rid="F1">1A</xref>, <xref ref-type="fig" rid="F2">2</xref>): quadrate, anterodistal corner slightly narrow, posterior margin broadly rounded. <bold><italic>Epimeron 2</italic></bold> (Figs <xref ref-type="fig" rid="F1">1A</xref>, <xref ref-type="fig" rid="F2">2</xref>) subquadrate, anterodistal corner rounded, distal margin convex, posterodistal corner not produced, posterior margin straight. <bold><italic>Epimeron 3</italic></bold> (Figs <xref ref-type="fig" rid="F1">1A</xref>, <xref ref-type="fig" rid="F2">2</xref>) anterodistal corner rounded, ventral margin convex, posterodistal corner slightly prolonged acutely into a broad tooth, posterior margin slightly convex. <bold><italic>Coxae 1–4</italic></bold> (Figs <xref ref-type="fig" rid="F1">1A</xref>, <xref ref-type="fig" rid="F2">2</xref>) longer than corresponding pereonites, progressively longer, coxa 1 subequal to coxa 2, slightly tapered distally.</p><fig id="F1" position="float" orientation="portrait"><object-id xmlns:xlink="http://www.w3.org/1999/xlink" content-type="doi" xlink:type="simple">10.3897/zookeys.1274.140063.figure1</object-id><object-id xmlns:xlink="http://www.w3.org/1999/xlink" content-type="arpha" xlink:type="simple">33197D13-A021-5D49-A787-64C5A17A622F</object-id><label>Figure 1.</label><caption><p><bold>A</bold><abbrev xmlns:xlink="http://www.w3.org/1999/xlink" xlink:title="confocal laser scanning microscope" xlink:type="simple">CLSM</abbrev> photograph of <italic><tp:taxon-name><tp:taxon-name-part taxon-name-part-type="genus" reg="Thrombasia">Thrombasia</tp:taxon-name-part> <tp:taxon-name-part taxon-name-part-type="species" reg="ania">ania</tp:taxon-name-part></tp:taxon-name></italic> sp. nov. <bold>B</bold> microscope photograph of <italic><tp:taxon-name><tp:taxon-name-part taxon-name-part-type="genus" reg="Thrombasia">Thrombasia</tp:taxon-name-part> <tp:taxon-name-part taxon-name-part-type="species" reg="ania">ania</tp:taxon-name-part></tp:taxon-name></italic> sp. nov.; both habitus, male, 5.0 mm, paratype SMF 63367. Photograph by Anna Jażdżewska. Scale bars: 0.5 mm.</p></caption><graphic xmlns:xlink="http://www.w3.org/1999/xlink" xlink:href="zookeys-1274-161_article-140063__-g001.jpg" id="oo_1568148.jpg" position="float" orientation="portrait" xlink:type="simple"><uri content-type="original_file" xlink:type="simple">https://binary.pensoft.net/fig/1568148</uri></graphic></fig><fig id="F2" position="float" orientation="portrait"><object-id xmlns:xlink="http://www.w3.org/1999/xlink" content-type="doi" xlink:type="simple">10.3897/zookeys.1274.140063.figure2</object-id><object-id xmlns:xlink="http://www.w3.org/1999/xlink" content-type="arpha" xlink:type="simple">13515C5A-4385-54F3-8785-41F0770A3059</object-id><label>Figure 2.</label><caption><p><italic><tp:taxon-name><tp:taxon-name-part taxon-name-part-type="genus" reg="Thrombasia">Thrombasia</tp:taxon-name-part> <tp:taxon-name-part taxon-name-part-type="species" reg="ania">ania</tp:taxon-name-part></tp:taxon-name></italic> sp. nov., male, 3.5 mm, holotype SMF 63365. Scale bars: 1 mm (<bold><abbrev xmlns:xlink="http://www.w3.org/1999/xlink" xlink:title="epimera 1" xlink:type="simple">E1</abbrev>–<abbrev xmlns:xlink="http://www.w3.org/1999/xlink" xlink:title="epimera 3" xlink:type="simple">E3</abbrev>, H</bold>); 0.1 mm (<bold><abbrev xmlns:xlink="http://www.w3.org/1999/xlink" xlink:title="antenna 1" xlink:type="simple">A1</abbrev></bold>); 0.5 mm (<bold><abbrev xmlns:xlink="http://www.w3.org/1999/xlink" xlink:title="antenna 2" xlink:type="simple">A2</abbrev>, <abbrev xmlns:xlink="http://www.w3.org/1999/xlink" xlink:title="gnathopod 1" xlink:type="simple">G1</abbrev>, <abbrev xmlns:xlink="http://www.w3.org/1999/xlink" xlink:title="gnathopod 2" xlink:type="simple">G2</abbrev></bold>).</p></caption><graphic xmlns:xlink="http://www.w3.org/1999/xlink" xlink:href="zookeys-1274-161_article-140063__-g002.jpg" id="oo_1568149.jpg" position="float" orientation="portrait" xlink:type="simple"><uri content-type="original_file" xlink:type="simple">https://binary.pensoft.net/fig/1568149</uri></graphic></fig><p><bold>Head</bold> (Figs <xref ref-type="fig" rid="F1">1</xref>, <xref ref-type="fig" rid="F2">2</xref>): subequal in length to pereonites 1–2; rostrum short, not reaching half of lateral cephalic lobe. <bold><italic>Lateral cephalic lobe</italic></bold> (Figs <xref ref-type="fig" rid="F1">1A</xref>, <xref ref-type="fig" rid="F1">1B</xref>, <xref ref-type="fig" rid="F2">2</xref>) broadly triangular, subacute. <bold><italic>Eye</italic></bold> (Fig. <xref ref-type="fig" rid="F1">1B</xref>) appearing white in fresh specimen, but not apparent in preserved specimens, non-ommatidial, formed of pigment granules; somewhat pear-shaped and occupying much of the lateral cephalic lobe, extending up to antenna 1 insertion. <bold><italic>Antenna 1</italic></bold> short, length 0.2× body; peduncular article 1 dilated, length 1.2× width (SMF 63367 = 1.5×), lacking dorsal keel; peduncular articles 2–3 short; flagellum nine-articulate, with small setae, first article of flagellum callynophorate, furnished medially with double row of aesthetascs; accessory flagellum four-articulate, first article broader and longer than remaining articles combined, calceoli absent. <bold><italic>Antenna 2</italic></bold> approximately equal to antenna 1, gland cone small: peduncular article 4 longer than 5, with short posteromedial setae; flagellum 22–23-articulate, calceoli absent.</p><p><bold>Mouthparts</bold> (Fig. <xref ref-type="fig" rid="F3">3</xref>): <bold><italic>Epistome</italic></bold> (of paratype SMF 63366) weakly convex. <bold><italic>Upper lip</italic></bold> process broadly rounded and weakly protruding in front of epistome, ventral margin rounded, with fine setules. <bold><italic>Mandible</italic></bold> incisor convex and widened, with tooth at anterodistal and posterodistal corners; left lacinia mobilis serrate, about 8-dentate, right lacinia mobilis lacking; left accessory spine row broken, right with three spines; molar ovate and strongly triturative, margin ridged, surface with three pits; palp attached level with molar, article 2 1.7× length of article 3, with five <abbrev xmlns:xlink="http://www.w3.org/1999/xlink" xlink:title="antenna 2" xlink:type="simple">A2</abbrev>-setae, article 3 narrowly ovate, 0.6× length of article 2, with one A3, seven D3-pectinate setae and two <abbrev xmlns:xlink="http://www.w3.org/1999/xlink" xlink:title="epimera 3" xlink:type="simple">E3</abbrev>-setae. <bold><italic>Lower lip</italic></bold> outer lobes broad with margins setose; inner lobes lacking, mandibular lobes narrow, rounded. <bold><italic>Maxilla 1</italic></bold> inner plate rectangular, narrow with two stout apical plumose setae; outer plate broad, with 11 spine-teeth in 6/5 crown arrangement; palp 2-articulate, article 2 rectangular, with six stout contiguous serrated spines and one longer marginal spine. <bold><italic>Maxilla 2</italic></bold> inner plate slightly shorter and broader than outer tapering distally, both with row of pectinate medial marginal spines and setae. <bold><italic>Maxilliped</italic></bold> inner plate narrow, subrectangular, extending well past the distal end of the inner margin of palp article 1 and not reaching one-half of outer plate, distal margin with three nodular triangular spines and plumose setae; outer plate narrowly subovate, length 2.1× width, extending to the distal end of palp article 2, with three strong distal spatulate spines and five strong medial nodular spines; palp setose medially, article 2 longest, article 4 slightly shorter than article 3.</p><fig id="F3" position="float" orientation="portrait"><object-id xmlns:xlink="http://www.w3.org/1999/xlink" content-type="doi" xlink:type="simple">10.3897/zookeys.1274.140063.figure3</object-id><object-id xmlns:xlink="http://www.w3.org/1999/xlink" content-type="arpha" xlink:type="simple">9B286D65-9F1A-5235-BCB5-8EC7FA93504C</object-id><label>Figure 3.</label><caption><p><italic><tp:taxon-name><tp:taxon-name-part taxon-name-part-type="genus" reg="Thrombasia">Thrombasia</tp:taxon-name-part> <tp:taxon-name-part taxon-name-part-type="species" reg="ania">ania</tp:taxon-name-part></tp:taxon-name></italic> sp. nov., male, 3.5 mm, holotype SMF 63365. Scale bars: <abbrev xmlns:xlink="http://www.w3.org/1999/xlink" xlink:title="maxilla 1" xlink:type="simple">Mx1</abbrev>, <abbrev xmlns:xlink="http://www.w3.org/1999/xlink" xlink:title="maxilla 2" xlink:type="simple">Mx2</abbrev>, <abbrev xmlns:xlink="http://www.w3.org/1999/xlink" xlink:title="maxilliped" xlink:type="simple">Mxp</abbrev>, lMd, rMd, <abbrev xmlns:xlink="http://www.w3.org/1999/xlink" xlink:title="upper lip" xlink:type="simple">UL</abbrev>, <abbrev xmlns:xlink="http://www.w3.org/1999/xlink" xlink:title="lower lip" xlink:type="simple">LL</abbrev>, <abbrev xmlns:xlink="http://www.w3.org/1999/xlink" xlink:title="epistome" xlink:type="simple">Ep</abbrev>. *Paratype SMF 63366: 0.1 mm.</p></caption><graphic xmlns:xlink="http://www.w3.org/1999/xlink" xlink:href="zookeys-1274-161_article-140063__-g003.jpg" id="oo_1568150.jpg" position="float" orientation="portrait" xlink:type="simple"><uri content-type="original_file" xlink:type="simple">https://binary.pensoft.net/fig/1568150</uri></graphic></fig><p><bold>Pereon</bold> (Figs <xref ref-type="fig" rid="F2">2</xref>, <xref ref-type="fig" rid="F4">4</xref>): <bold><italic>Gnathopod 1</italic></bold> (Fig. <xref ref-type="fig" rid="F2">2</xref>) coxa 1 weakly tapering, length 1.8× width, anterior margin slightly convex, anterodorsal corner rounded, posterior margin slightly convex, distal margin straight; basis, anterior margin with short setae distally; ischium subequal to merus; carpus without lobe, length 1.3× propodus, posterodistal margin setose; propodus short, length 1.7× width, subchelate, palm acute, slightly concave, palmar corner defined by two long spines; dactylus narrow, overriding palm corner. <bold><italic>Gnathopod 2</italic></bold> (Fig. <xref ref-type="fig" rid="F2">2</xref>) coxa rectangular, length 1.6× width; basis narrow, length 6.3× width, margins lacking setae; ischium longer than merus; carpus length 1.6× propodus, setose; propodus subovate, subchelate, with anterodistal groups of long pectinate setae, hind margin setose, palm short, nearly transverse; dactylus stout, not overriding palm corner. <bold><italic>Pereopod 3</italic></bold> (Fig. <xref ref-type="fig" rid="F4">4</xref>) coxa rectangular, with anterior margin very slightly convex, posterior margin slightly concave, length 2× width; merus longer than carpus, posterior margins with long setae; propodus longer than carpus, posterior margin weakly setose; dactylus straight, long, length 0.7× propodus. <bold><italic>Pereopod 4</italic></bold> (Fig. <xref ref-type="fig" rid="F4">4</xref>) coxa length 1.4× width, anterior margin convex, posterior margin deeply excavate proximally, with rounded posterodistal lobe located at distal 59% of the coxa length, ventral margin slightly convex; rest of pereopod articles as in pereopod 3 (dactylus missing). <bold><italic>Pereopod 5</italic></bold> (Fig. <xref ref-type="fig" rid="F4">4</xref>) coxa posterolobate, length 1.2× width, anterior and posterior margins rounded; basis, length 1.9× width, anterior margin spinose, posterior margin straight, slightly serrate, with narrow posterodistal lobe extending to or just beyond end of ischium; merus weakly expanded; remaining articles missing. <bold><italic>Pereopod 6</italic></bold> (of paratype SMF 63366) (Fig. <xref ref-type="fig" rid="F4">4</xref>) coxa posterolobate, subtriangular, posterior margin straight, lobe rounded; basis, length twice width, anterior margin straight with small spines distally, posterior margin straight with fine setules, posterodistal lobe just reaching end of ischium, ischium anterior margin with long setae; merus shorter than carpus; propodus narrow, shorter than carpus, with weak spines; dactylus slightly curved, length 0.5× propodus. <bold><italic>Pereopod 7</italic></bold> (of paratype SMF 63366) (Fig. <xref ref-type="fig" rid="F4">4</xref>) coxa posterolobate, subtriangular, posterodistally rounded; basis broadly expanded, length 1.7× width, anterior margin with weak spines distally, posterior margin convex, with small serrations and setules, posterodistal lobe just reaching end of ischium; merus-propodus as in pereopod 6 but narrower; propodus longer than carpus.</p><fig id="F4" position="float" orientation="portrait"><object-id xmlns:xlink="http://www.w3.org/1999/xlink" content-type="doi" xlink:type="simple">10.3897/zookeys.1274.140063.figure4</object-id><object-id xmlns:xlink="http://www.w3.org/1999/xlink" content-type="arpha" xlink:type="simple">D41DEF98-283E-5190-9994-7C9CB5B79EC9</object-id><label>Figure 4.</label><caption><p><italic><tp:taxon-name><tp:taxon-name-part taxon-name-part-type="genus" reg="Thrombasia">Thrombasia</tp:taxon-name-part> <tp:taxon-name-part taxon-name-part-type="species" reg="ania">ania</tp:taxon-name-part></tp:taxon-name></italic> sp. nov., male, 3.5 mm, holotype SMF 63365. Scale bars: 0.5 mm (<bold><abbrev xmlns:xlink="http://www.w3.org/1999/xlink" xlink:title="pereopod 3" xlink:type="simple">P3</abbrev>–<abbrev xmlns:xlink="http://www.w3.org/1999/xlink" xlink:title="pereopod 7" xlink:type="simple">P7</abbrev></bold>). *Paratype SMF 63366.</p></caption><graphic xmlns:xlink="http://www.w3.org/1999/xlink" xlink:href="zookeys-1274-161_article-140063__-g004.jpg" id="oo_1568151.jpg" position="float" orientation="portrait" xlink:type="simple"><uri content-type="original_file" xlink:type="simple">https://binary.pensoft.net/fig/1568151</uri></graphic></fig><p><bold>Urosome</bold> (Fig. <xref ref-type="fig" rid="F5">5</xref>): <bold><italic>Uropod 1</italic></bold> peduncle length 1.4× rami, dorsolateral and dorsomedial margins spinose, with four and six spines respectively; rami lanceolate, equal in length, dorsolateral and dorsomedial margins with three spines. <bold><italic>Uropod 2</italic></bold> peduncle slightly shorter than outer ramus, dorsolateral and dorsomedial margins with two and three spines respectively; rami lanceolate with apical inset spine, inner ramus shorter than outer ramus, constricted, long spine at constriction not reaching end of ramus, dorsolateral and dorsomedial margins with one spine; outer ramus, dorsolateral margin with three spines, tip broken off. <bold><italic>Uropod 3</italic></bold> peduncle 0.6× length of biarticulate outer ramus, with one dorsomedial and distoventral spine; second article of outer ramus very long, 0.9× length of article 1, article 1 with two dorsolateral and one dorsomedial spine; inner ramus slightly shorter than outer, with one spine. <bold><italic>Telson</italic></bold> (Figs <xref ref-type="fig" rid="F1">1</xref>, <xref ref-type="fig" rid="F5">5</xref>) not reaching end of uropod 3 peduncle, short, length 1.2× width, cleft 29%, lobes closely appressed, with one apical spine in middle of lobe.</p><fig id="F5" position="float" orientation="portrait"><object-id xmlns:xlink="http://www.w3.org/1999/xlink" content-type="doi" xlink:type="simple">10.3897/zookeys.1274.140063.figure5</object-id><object-id xmlns:xlink="http://www.w3.org/1999/xlink" content-type="arpha" xlink:type="simple">53A62F98-B8FE-55DB-96CB-70C447931EC9</object-id><label>Figure 5.</label><caption><p><italic><tp:taxon-name><tp:taxon-name-part taxon-name-part-type="genus" reg="Thrombasia">Thrombasia</tp:taxon-name-part> <tp:taxon-name-part taxon-name-part-type="species" reg="ania">ania</tp:taxon-name-part></tp:taxon-name></italic> sp. nov., male, 3.5 mm, holotype SMF 63365. Scale bars: <abbrev xmlns:xlink="http://www.w3.org/1999/xlink" xlink:title="uropod 1" xlink:type="simple">U1</abbrev>–<abbrev xmlns:xlink="http://www.w3.org/1999/xlink" xlink:title="uropod 3" xlink:type="simple">U3</abbrev>, T: 0.1 mm.</p></caption><graphic xmlns:xlink="http://www.w3.org/1999/xlink" xlink:href="zookeys-1274-161_article-140063__-g005.jpg" id="oo_1568152.jpg" position="float" orientation="portrait" xlink:type="simple"><uri content-type="original_file" xlink:type="simple">https://binary.pensoft.net/fig/1568152</uri></graphic></fig></tp:treatment-sec><tp:treatment-sec sec-type="Etymology"><title>Etymology.</title><p>This species is named ‘<italic>ania’</italic>, used as a noun in apposition, in honour of Anna Jażdżewska, in recognition of her contribution to deep-sea amphipod taxonomy, and for the efforts she made to bring our ‘amphipod family’ together for the ISA SSKI workshop at the University of Lodz, Poland.</p></tp:treatment-sec><tp:treatment-sec sec-type="Remarks"><title>Remarks.</title><p><italic><tp:taxon-name><tp:taxon-name-part taxon-name-part-type="genus" reg="Thrombasia">Thrombasia</tp:taxon-name-part> <tp:taxon-name-part taxon-name-part-type="species" reg="ania">ania</tp:taxon-name-part></tp:taxon-name></italic> sp. nov. can be distinguished from all other species in the genus in having a small, broadly rounded process of the upper lip which scarcely protrudes in front of the epistome, and a long article 2 of uropod 3 (0.9× article 1). All other <italic><tp:taxon-name><tp:taxon-name-part taxon-name-part-type="genus" reg="Thrombasia">Thrombasia</tp:taxon-name-part></tp:taxon-name></italic> species have a long, produced lobe extending strongly in front of the epistome and a short article 2 of uropod 3 (less than 0.53× article 1).</p><p><italic><tp:taxon-name><tp:taxon-name-part taxon-name-part-type="genus" reg="Thrombasia">Thrombasia</tp:taxon-name-part> <tp:taxon-name-part taxon-name-part-type="species" reg="ania">ania</tp:taxon-name-part></tp:taxon-name></italic> sp. nov. has an upturned tooth on epimeron 3, which is found in three other species in the genus; <italic><tp:taxon-name><tp:taxon-name-part taxon-name-part-type="genus" reg="Thrombasia">T.</tp:taxon-name-part> <tp:taxon-name-part taxon-name-part-type="species" reg="grabenis">grabenis</tp:taxon-name-part></tp:taxon-name></italic>, <italic><tp:taxon-name><tp:taxon-name-part taxon-name-part-type="genus" reg="Thrombasia">T.</tp:taxon-name-part> <tp:taxon-name-part taxon-name-part-type="species" reg="tracalero">tracalero</tp:taxon-name-part></tp:taxon-name></italic> and <italic><tp:taxon-name><tp:taxon-name-part taxon-name-part-type="genus" reg="Thrombasia">T.</tp:taxon-name-part> <tp:taxon-name-part taxon-name-part-type="species" reg="umina">umina</tp:taxon-name-part></tp:taxon-name>. <tp:taxon-name><tp:taxon-name-part taxon-name-part-type="genus" reg="Thrombasia">Thrombasia</tp:taxon-name-part> <tp:taxon-name-part taxon-name-part-type="species" reg="ania">ania</tp:taxon-name-part></tp:taxon-name></italic> sp. nov. differs from <italic><tp:taxon-name><tp:taxon-name-part taxon-name-part-type="genus" reg="Thrombasia">T.</tp:taxon-name-part> <tp:taxon-name-part taxon-name-part-type="species" reg="grabenis">grabenis</tp:taxon-name-part></tp:taxon-name></italic> in the uropod 2 incised spine length (longer in <italic><tp:taxon-name><tp:taxon-name-part taxon-name-part-type="genus" reg="Thrombasia">T.</tp:taxon-name-part> <tp:taxon-name-part taxon-name-part-type="species" reg="grabenis">grabenis</tp:taxon-name-part></tp:taxon-name></italic> reaching the end of the ramus versus not reaching in <italic><tp:taxon-name><tp:taxon-name-part taxon-name-part-type="genus" reg="Thrombasia">T.</tp:taxon-name-part> <tp:taxon-name-part taxon-name-part-type="species" reg="ania">ania</tp:taxon-name-part></tp:taxon-name></italic> sp. nov.), the outer ramus uropod 3 article 2 (longer in <italic><tp:taxon-name><tp:taxon-name-part taxon-name-part-type="genus" reg="Thrombasia">T.</tp:taxon-name-part> <tp:taxon-name-part taxon-name-part-type="species" reg="ania">ania</tp:taxon-name-part></tp:taxon-name></italic> sp. nov. than in <italic><tp:taxon-name><tp:taxon-name-part taxon-name-part-type="genus" reg="Thrombasia">T.</tp:taxon-name-part> <tp:taxon-name-part taxon-name-part-type="species" reg="grabenis">grabenis</tp:taxon-name-part></tp:taxon-name></italic>) and the telson which is more deeply cleft in <italic><tp:taxon-name><tp:taxon-name-part taxon-name-part-type="genus" reg="Thrombasia">T.</tp:taxon-name-part> <tp:taxon-name-part taxon-name-part-type="species" reg="grabenis">grabenis</tp:taxon-name-part></tp:taxon-name></italic> (44% versus 29% in <italic><tp:taxon-name><tp:taxon-name-part taxon-name-part-type="genus" reg="Thrombasia">T.</tp:taxon-name-part> <tp:taxon-name-part taxon-name-part-type="species" reg="ania">ania</tp:taxon-name-part></tp:taxon-name></italic> sp. nov.). The two species can also be separated by characters of the gnathopod 1 and 2. The maxilliped outer plate distal teeth are also more robust in <italic><tp:taxon-name><tp:taxon-name-part taxon-name-part-type="genus" reg="Thrombasia">T.</tp:taxon-name-part> <tp:taxon-name-part taxon-name-part-type="species" reg="ania">ania</tp:taxon-name-part></tp:taxon-name></italic> sp. nov. than in <italic><tp:taxon-name><tp:taxon-name-part taxon-name-part-type="genus" reg="Thrombasia">T.</tp:taxon-name-part> <tp:taxon-name-part taxon-name-part-type="species" reg="grabenis">grabenis</tp:taxon-name-part></tp:taxon-name></italic>.</p><p>The mandibular molar of <italic><tp:taxon-name><tp:taxon-name-part taxon-name-part-type="genus" reg="Thrombasia">Thrombasia</tp:taxon-name-part> <tp:taxon-name-part taxon-name-part-type="species" reg="tracalero">tracalero</tp:taxon-name-part></tp:taxon-name></italic> is asymmetrical, proximally setose and distally triturating and thus differs from all other members of the genus which have a columnar molar with an oval fully triturating surface. <italic><tp:taxon-name><tp:taxon-name-part taxon-name-part-type="genus" reg="Thrombasia">Thrombasia</tp:taxon-name-part> <tp:taxon-name-part taxon-name-part-type="species" reg="ania">ania</tp:taxon-name-part></tp:taxon-name></italic> sp. nov. also differs from <italic><tp:taxon-name><tp:taxon-name-part taxon-name-part-type="genus" reg="Thrombasia">T.</tp:taxon-name-part> <tp:taxon-name-part taxon-name-part-type="species" reg="tracalero">tracalero</tp:taxon-name-part></tp:taxon-name></italic> in the shorter more shallowly cleft telson with closely appressed lobes (versus longer and more deeply cleft with apices separated in <italic><tp:taxon-name><tp:taxon-name-part taxon-name-part-type="genus" reg="Thrombasia">T.</tp:taxon-name-part> <tp:taxon-name-part taxon-name-part-type="species" reg="tracalero">tracalero</tp:taxon-name-part></tp:taxon-name></italic>). The two species can also be separated by characters of the gnathopod 2.</p><p><italic><tp:taxon-name><tp:taxon-name-part taxon-name-part-type="genus" reg="Thrombasia">Thrombasia</tp:taxon-name-part> <tp:taxon-name-part taxon-name-part-type="species" reg="ania">ania</tp:taxon-name-part></tp:taxon-name></italic> sp. nov. can be separated from <italic><tp:taxon-name><tp:taxon-name-part taxon-name-part-type="genus" reg="Thrombasia">T.</tp:taxon-name-part> <tp:taxon-name-part taxon-name-part-type="species" reg="umina">umina</tp:taxon-name-part></tp:taxon-name></italic> by the coxa 1 which is strongly tapering in <italic><tp:taxon-name><tp:taxon-name-part taxon-name-part-type="genus" reg="Thrombasia">T.</tp:taxon-name-part> <tp:taxon-name-part taxon-name-part-type="species" reg="umina">umina</tp:taxon-name-part></tp:taxon-name></italic> and only weakly so in <italic><tp:taxon-name><tp:taxon-name-part taxon-name-part-type="genus" reg="Thrombasia">T.</tp:taxon-name-part> <tp:taxon-name-part taxon-name-part-type="species" reg="ania">ania</tp:taxon-name-part></tp:taxon-name></italic> sp. nov. The gnathopod 1 palm is also more acute in <italic><tp:taxon-name><tp:taxon-name-part taxon-name-part-type="genus" reg="Thrombasia">T.</tp:taxon-name-part> <tp:taxon-name-part taxon-name-part-type="species" reg="ania">ania</tp:taxon-name-part></tp:taxon-name></italic> sp. nov.</p><p>Only <italic><tp:taxon-name><tp:taxon-name-part taxon-name-part-type="genus" reg="Thrombasia">Thrombasia</tp:taxon-name-part> <tp:taxon-name-part taxon-name-part-type="species" reg="rotundata">rotundata</tp:taxon-name-part></tp:taxon-name></italic> reaches abyssal depths where this new species is found, but that species is described from the South Atlantic. It also possesses a strongly protruding upper lip process (very weakly produced in <italic><tp:taxon-name><tp:taxon-name-part taxon-name-part-type="genus" reg="Thrombasia">T.</tp:taxon-name-part> <tp:taxon-name-part taxon-name-part-type="species" reg="ania">ania</tp:taxon-name-part></tp:taxon-name></italic> sp. nov.), a short article 2 of uropod 3 outer ramus (very long in <italic><tp:taxon-name><tp:taxon-name-part taxon-name-part-type="genus" reg="Thrombasia">T.</tp:taxon-name-part> <tp:taxon-name-part taxon-name-part-type="species" reg="ania">ania</tp:taxon-name-part></tp:taxon-name></italic> sp. nov.), a shorter truncated posterodistal lobe of coxa 4 (longer and broadly rounded in <italic><tp:taxon-name><tp:taxon-name-part taxon-name-part-type="genus" reg="Thrombasia">T.</tp:taxon-name-part> <tp:taxon-name-part taxon-name-part-type="species" reg="ania">ania</tp:taxon-name-part></tp:taxon-name></italic> sp. nov.) and a narrowly rounded posterodistal corner of epimeron 3 (acutely produced in <italic><tp:taxon-name><tp:taxon-name-part taxon-name-part-type="genus" reg="Thrombasia">T.</tp:taxon-name-part> <tp:taxon-name-part taxon-name-part-type="species" reg="ania">ania</tp:taxon-name-part></tp:taxon-name></italic> sp. nov.)</p></tp:treatment-sec><tp:treatment-sec sec-type="Distribution"><title>Distribution.</title><p>Abyssal Pacific Ocean, Clarion-Clipperton Zone, 4340–4356 m.</p></tp:treatment-sec><tp:treatment-sec sec-type="Molecular data"><title>Molecular data.</title><p>Sequence data for the holotype of <italic><tp:taxon-name><tp:taxon-name-part taxon-name-part-type="genus" reg="Thrombasia">Thrombasia</tp:taxon-name-part> <tp:taxon-name-part taxon-name-part-type="species" reg="ania">ania</tp:taxon-name-part></tp:taxon-name></italic> sp. nov. is deposited in GenBank under accession number <ext-link xmlns:xlink="http://www.w3.org/1999/xlink" xlink:href="PQ734300" ext-link-type="gen" xlink:type="simple">PQ734300</ext-link>. The species has also received a Barcode Index Number from Barcode of Life Data Systems: <ext-link xmlns:xlink="http://www.w3.org/1999/xlink" xlink:href="http://boldsystems.org/index.php/Public_BarcodeCluster?clusteruri=BOLD:AEB6138" ext-link-type="uri" xlink:type="simple">BOLD:AEB6138</ext-link> (<ext-link xmlns:xlink="http://www.w3.org/1999/xlink" xlink:href="10.5883/BOLD:AEB6138" ext-link-type="doi" xlink:type="simple">https://doi.org/10.5883/BOLD:AEB6138</ext-link>).</p></tp:treatment-sec></tp:taxon-treatment>
